# Supplementary material for: Freezing-induced wetting transitions on superhydrophobic surfaces
Source: Nat Phys. 2023 Feb 9;19(5):649–55. doi: 10.1038/s41567-023-01946-3 (PMC10185467; doi:10.1038/s41567-023-01946-3)
Supplement: Source Data Figs. 2 and 3 — Outcomes and experimental variable for all 249 experiments plotted in Fig. 2b,c and experimental overview for data plotted in Fig. 3. [file 41567_2023_1946_MOESM9_ESM.xlsx]

## Sheet: Figure 2
File Side	File Bottom	s (um)	h (1 = 25 um, 2 = 40 um)	Outcome (1 = Imp, 2 = Exp, 3 = Suf)	Beta (°)
20201127_171459.avi	20201127_171517.avi	100	1	1	35
20201130_122101.avi	20201130_122113.avi	100	1	1	9
20201130_122712.avi	20201130_122725.avi	100	1	1	60
20201130_123439.avi	20201130_123450.avi	100	1	2	81
20201130_124621.avi	20201130_124637.avi	100	1	2	168
20201130_125207.avi	20201130_125220.avi	100	1	2	171
20201130_125755.avi	20201130_125810.avi	100	1	1	39
20201130_130155.avi	20201130_130209.avi	100	1	1	12
20201130_130601.avi	20201130_130614.avi	100	1	2	119
20201130_130926.avi	20201130_130938.avi	100	1	1	1
20201130_150954.avi	20201130_151010.avi	70	1	2	116
20201130_151553.avi	20201130_151609.avi	70	1	2	31
20201130_152119.avi	20201130_152133.avi	70	1	2	86
20201130_152551.avi	20201130_152613.avi	70	1	1	1
20201130_152937.avi	20201130_152954.avi	70	1	2	71
20201130_153312.avi	20201130_153327.avi	70	1	2	58
20201130_154008.avi	20201130_154020.avi	70	1	2	132
20201130_154327.avi	20201130_154340.avi	70	1	2	43
20201130_155348.avi	20201130_155401.avi	70	1	2	156
20201130_155954.avi	20201130_160009.avi	70	1	2	31
20201130_174932.avi	20201130_174951.avi	56	1	2	45
20201130_175232.avi	20201130_175245.avi	56	1	2	107
20201130_175603.avi	20201130_175619.avi	56	1	2	81
20201130_175912.avi	20201130_175923.avi	56	1	2	106
20201130_180228.avi	20201130_180247.avi	56	1	2	82
20201130_181050.avi	20201130_181103.avi	56	1	2	26
20201130_181407.avi	20201130_181418.avi	56	1	2	91
20201130_181815.avi	20201130_181826.avi	56	1	2	101
20201130_182115.avi	20201130_182127.avi	56	1	2	123
20201130_182401.avi	20201130_182414.avi	56	1	2	29
20201201_100625.avi	20201201_100638.avi	50	1	2	38
20201201_101946.avi	20201201_102007.avi	50	1	2	65
20201201_102512.avi	20201201_102529.avi	50	1	2	99
20201201_102828.avi	20201201_102843.avi	50	1	2	58
20201201_103349.avi	20201201_103401.avi	50	1	2	24
20201201_103656.avi	20201201_103710.avi	50	1	2	59
20201201_104036.avi	20201201_104049.avi	50	1	2	68
20201201_104418.avi	20201201_104432.avi	50	1	2	78
20201201_104837.avi	20201201_104854.avi	50	1	2	139
20201201_105226.avi	20201201_105245.avi	50	1	2	73
20201201_121725.avi	20201201_121745.avi	33	1	3	104
20201201_122130.avi	20201201_122150.avi	33	1	2	101
20201201_122524.avi	20201201_122537.avi	33	1	2	50
20201201_123619.avi	20201201_123630.avi	33	1	3	142
20201201_123950.avi	20201201_124004.avi	33	1	3	132
20201201_124311.avi	20201201_124326.avi	33	1	2	63
20201201_124733.avi	20201201_124747.avi	33	1	3	36
20201201_125158.avi	20201201_125209.avi	33	1	2	32
20201201_125856.avi	20201201_125909.avi	33	1	3	130
20201201_130243.avi	20201201_130257.avi	33	1	3	42
20201201_161802.avi	20201201_161821.avi	120	1	1	118
20201201_163029.avi	20201201_163051.avi	120	1	1	106
20201201_163518.avi	20201201_163532.avi	120	1	1	82
20201201_164019.avi	20201201_164033.avi	120	1	1	65
20201201_164426.avi	20201201_164443.avi	120	1	2	78
20201201_164748.avi	20201201_164804.avi	120	1	1	0
20201201_165217.avi	20201201_165233.avi	120	1	1	73
20201201_165609.avi	20201201_165642.avi	120	1	2	101
20201201_170129.avi	20201201_170149.avi	120	1	2	139
20201201_191558.avi	20201201_191617.avi	50	2	2	45
20201201_191937.avi	20201201_191951.avi	50	2	2	78
20201201_192302.avi	20201201_192318.avi	50	2	2	44
20201201_192912.avi	20201201_192929.avi	50	2	2	13
20201201_193343.avi	20201201_193358.avi	50	2	2	58
20201201_194325.avi	20201201_194346.avi	50	2	2	130
20201201_194651.avi	20201201_194705.avi	50	2	2	78
20201201_195335.avi	20201201_195346.avi	50	2	2	65
20201201_195710.avi	20201201_195724.avi	50	2	2	49
20201201_200029.avi	20201201_200042.avi	50	2	2	40
20201202_100647.avi	20201202_100705.avi	33	2	3	88
20201202_101104.avi	20201202_101126.avi	33	2	2	78
20201202_101519.avi	20201202_101538.avi	33	2	3	137
20201202_101934.avi	20201202_101951.avi	33	2	2	79
20201202_102523.avi	20201202_102547.avi	33	2	3	105
20201202_104916.avi	20201202_104933.avi	33	2	3	35
20201202_105323.avi	20201202_105344.avi	33	2	3	84
20201202_105735.avi	20201202_105753.avi	33	2	2	67
20201202_110116.avi	20201202_110135.avi	33	2	3	138
20201202_110830.avi	20201202_110846.avi	33	2	2	72
20201202_120534.avi	20201202_120548.avi	70	2	2	103
20201202_120845.avi	20201202_120858.avi	70	2	2	100
20201202_121318.avi	20201202_121329.avi	70	2	2	82
20201202_121738.avi	20201202_121753.avi	70	2	2	108
20201202_122151.avi	20201202_122207.avi	70	2	2	53
20201202_125443.avi	20201202_125458.avi	70	2	2	38
20201202_125817.avi	20201202_125830.avi	70	2	2	80
20201202_130516.avi	20201202_130530.avi	70	2	2	160
20201202_131026.avi	20201202_131036.avi	70	2	2	86
20201202_131424.avi	20201202_131437.avi	70	2	2	27
20201206_154822.avi	20201206_154838.avi	70	1	2	81
20201206_155337.avi	20201206_155353.avi	70	1	1	33
20201206_155659.avi	20201206_155713.avi	70	1	2	101
20201206_160027.avi	20201206_160045.avi	70	1	2	139
20201206_160723.avi	20201206_160740.avi	70	1	2	102
20201206_161031.avi	20201206_161050.avi	70	1	2	93
20201206_161404.avi	20201206_161428.avi	70	1	2	71
20201206_161800.avi	20201206_161813.avi	70	1	2	92
20201206_162137.avi	20201206_162154.avi	70	1	2	74
20201206_162524.avi	20201206_162550.avi	70	1	2	10
20201207_105216.avi	20201207_105234.avi	33	1	3	21
20201207_105618.avi	20201207_105633.avi	33	1	2	113
20201207_105941.avi	20201207_110003.avi	33	1	2	86
20201207_110436.avi	20201207_110449.avi	33	1	2	40
20201207_110823.avi	20201207_110842.avi	33	1	2	50
20201207_111726.avi	20201207_111744.avi	33	1	2	137
20201207_112044.avi	20201207_112104.avi	33	1	2	47
20201207_112410.avi	20201207_112429.avi	33	1	3	28
20201207_112733.avi	20201207_112748.avi	33	1	2	90
20201207_113034.avi	20201207_113050.avi	33	1	3	90
20201207_121703.avi	20201207_121730.avi	50	1	2	72
20201207_122032.avi	20201207_122049.avi	50	1	2	44
20201207_122340.avi	20201207_122358.avi	50	1	2	116
20201207_122633.avi	20201207_122646.avi	50	1	2	137
20201207_122941.avi	20201207_122957.avi	50	1	2	109
20201207_123237.avi	20201207_123254.avi	50	1	2	71
20201207_123539.avi	20201207_123554.avi	50	1	2	11
20201207_123819.avi	20201207_123832.avi	50	1	2	90
20201207_124112.avi	20201207_124125.avi	50	1	2	3
20201207_124400.avi	20201207_124415.avi	50	1	2	134
20201207_144947.avi	20201207_145010.avi	56	1	2	124
20201207_145345.avi	20201207_145403.avi	56	1	2	107
20201207_145636.avi	20201207_145651.avi	56	1	2	73
20201207_145944.avi	20201207_150022.avi	56	1	2	88
20201207_150330.avi	20201207_150342.avi	56	1	2	19
20201207_150640.avi	20201207_150700.avi	56	1	2	113
20201207_150942.avi	20201207_151001.avi	56	1	2	133
20201207_151240.avi	20201207_151253.avi	56	1	2	69
20201207_151635.avi	20201207_151648.avi	56	1	2	44
20201207_151951.avi	20201207_152005.avi	56	1	2	68
20201207_154332.avi	20201207_154344.avi	70	1	2	93
20201207_154715.avi	20201207_154731.avi	70	1	2	100
20201207_155051.avi	20201207_155105.avi	70	1	2	49
20201207_173312.avi	20201207_173326.avi	70	1	2	92
20201207_173627.avi	20201207_173641.avi	70	1	2	136
20201207_174254.avi	20201207_174307.avi	70	1	2	86
20201207_174655.avi	20201207_174709.avi	70	1	2	96
20201207_175024.avi	20201207_175039.avi	70	1	2	73
20201207_175446.avi	20201207_175458.avi	70	1	2	136
20201207_180002.avi	20201207_180018.avi	70	1	2	81
20201208_094418.avi	20201208_094436.avi	100	1	2	141
20201208_094922.avi	20201208_094943.avi	100	1	1	24
20201208_095600.avi	20201208_095613.avi	100	1	1	24
20201208_100038.avi	20201208_100051.avi	100	1	2	100
20201208_100509.avi	20201208_100522.avi	100	1	2	126
20201208_100825.avi	20201208_100839.avi	100	1	2	131
20201208_101318.avi	20201208_101331.avi	100	1	2	87
20201208_101634.avi	20201208_101646.avi	100	1	2	119
20201208_102000.avi	20201208_102013.avi	100	1	2	127
20201208_102444.avi	20201208_102457.avi	100	1	2	96
20201208_112335.avi	20201208_112355.avi	120	1	2	78
20201208_112843.avi	20201208_112857.avi	120	1	1	7
20201208_113545.avi	20201208_113557.avi	120	1	1	77
20201208_113852.avi	20201208_113911.avi	120	1	1	11
20201208_114227.avi	20201208_114241.avi	120	1	2	95
20201208_115448.avi	20201208_115503.avi	120	1	2	89
20201208_120827.avi	20201208_120846.avi	120	1	1	41
20201208_121312.avi	20201208_121335.avi	120	1	1	64
20201208_121648.avi	20201208_121703.avi	120	1	1	68
20201208_122016.avi	20201208_122029.avi	120	1	1	87
20201208_132933.avi	20201208_132959.avi	100	2	2	102
20201208_133449.avi	20201208_133502.avi	100	2	2	126
20201208_133905.avi	20201208_133918.avi	100	2	2	106
20201208_144427.avi	20201208_144444.avi	100	2	2	108
20201208_144940.avi	20201208_144956.avi	100	2	1	54
20201208_145424.avi	20201208_145439.avi	100	2	2	48
20201208_145730.avi	20201208_145745.avi	100	2	2	19
20201208_150127.avi	20201208_150152.avi	100	2	1	58
20201208_150436.avi	20201208_150452.avi	100	2	2	111
20201208_150822.avi	20201208_150837.avi	100	2	2	56
20201208_165835.avi	20201208_165853.avi	56	2	2	83
20201208_170144.avi	20201208_170200.avi	56	2	2	48
20201208_170519.avi	20201208_170532.avi	56	2	2	134
20201208_170804.avi	20201208_170819.avi	56	2	2	123
20201208_171132.avi	20201208_171147.avi	56	2	2	57
20201208_171509.avi	20201208_171525.avi	56	2	2	114
20201208_172509.avi	20201208_172526.avi	56	2	2	57
20201208_172831.avi	20201208_172847.avi	56	2	2	80
20201208_173627.avi	20201208_173641.avi	56	2	2	106
20201208_174027.avi	20201208_174041.avi	56	2	2	86
20201209_152830.avi	20201209_152835.avi	33	2	2	98
20201209_153243.avi	20201209_153248.avi	33	2	2	98
20201209_153538.avi	20201209_153544.avi	33	2	3	41
20201209_153922.avi	20201209_153929.avi	33	2	3	122
20201209_154228.avi	20201209_154236.avi	33	2	2	44
20201209_154548.avi	20201209_154553.avi	33	2	2	69
20201209_154922.avi	20201209_154931.avi	33	2	3	87
20201209_155257.avi	20201209_155302.avi	33	2	3	34
20201209_155604.avi	20201209_155609.avi	33	2	2	93
20201209_160025.avi	20201209_160031.avi	33	2	2	68
20201211_123205.avi	20201211_123217.avi	50	2	2	78
20201211_123512.avi	20201211_123526.avi	50	2	2	27
20201211_123826.avi	20201211_123838.avi	50	2	2	72
20201211_124124.avi	20201211_124137.avi	50	2	2	87
20201211_124432.avi	20201211_124447.avi	50	2	2	17
20201211_124728.avi	20201211_124741.avi	50	2	2	4
20201211_125323.avi	20201211_125337.avi	50	2	2	129
20201211_125621.avi	20201211_125633.avi	50	2	2	57
20201211_125922.avi	20201211_125935.avi	50	2	2	78
20201211_130217.avi	20201211_130231.avi	50	2	2	79
20201211_143240.avi	20201211_143246.avi	70	2	2	58
20201211_143609.avi	20201211_143613.avi	70	2	2	114
20201211_144031.avi	20201211_144035.avi	70	2	2	103
20201211_144303.avi	20201211_144307.avi	70	2	2	100
20201211_144849.avi	20201211_144854.avi	70	2	2	140
20201211_145214.avi	20201211_145218.avi	70	2	2	26
20201211_145502.avi	20201211_145508.avi	70	2	2	102
20201211_145809.avi	20201211_145813.avi	70	2	2	28
20201211_150051.avi	20201211_150055.avi	70	2	2	78
20201211_150354.avi	20201211_150357.avi	70	2	2	58
20201211_171117.avi	20201211_171121.avi	56	2	2	106
20201211_171445.avi	20201211_171449.avi	56	2	2	3
20201211_171754.avi	20201211_171759.avi	56	2	2	33
20201211_172043.avi	20201211_172047.avi	56	2	2	100
20201211_172333.avi	20201211_172338.avi	56	2	2	101
20201211_172635.avi	20201211_172639.avi	56	2	2	118
20201211_173003.avi	20201211_173009.avi	56	2	2	75
20201211_173252.avi	20201211_173256.avi	56	2	2	126
20201211_173736.avi	20201211_173740.avi	56	2	2	66
20201211_174014.avi	20201211_174019.avi	56	2	2	52
20201214_114318.avi	20201214_114351.avi	100	2	2	80
20201214_114645.avi	20201214_114657.avi	100	2	2	138
20201214_114956.avi	20201214_115009.avi	100	2	2	45
20201214_115301.avi	20201214_115314.avi	100	2	2	162
20201214_115806.avi	20201214_115821.avi	100	2	2	47
20201214_120220.avi	20201214_120234.avi	100	2	1	36
20201214_120553.avi	20201214_120607.avi	100	2	2	77
20201214_120855.avi	20201214_120908.avi	100	2	1	37
20201214_121212.avi	20201214_121227.avi	100	2	2	131
20201214_121732.avi	20201214_121744.avi	100	2	2	90
20201214_143616.avi	20201214_143639.avi	120	2	2	77
20201214_144006.avi	20201214_144022.avi	120	2	1	47
20201214_144343.avi	20201214_144358.avi	120	2	1	71
20201214_144750.avi	20201214_144806.avi	120	2	2	116
20201214_145124.avi	20201214_145139.avi	120	2	1	64
20201214_145632.avi	20201214_145646.avi	120	2	1	20
20201214_155448.avi	20201214_155503.avi	120	2	1	61
20201214_155753.avi	20201214_155808.avi	120	2	2	105
20201214_160135.avi	20201214_160150.avi	120	2	2	127
20201214_160440.avi	20201214_160457.avi	120	2	2	125
20201214_161327.avi	20201214_161346.avi	120	2	2	55
20201214_161649.avi	20201214_161707.avi	120	2	2	100
20201214_162025.avi	20201214_162037.avi	120	2	1	56
20201214_164516.avi	20201214_164529.avi	120	2	2	66
20201214_174210.avi	20201214_174223.avi	120	2	1	17
20201214_175520.avi	20201214_175532.avi	120	2	2	111
20201214_175827.avi	20201214_175844.avi	120	2	2	93
20201214_180149.avi	20201214_180201.avi	120	2	2	129
20201214_181257.avi	20201214_181322.avi	120	2	1	10
20201214_181704.avi	20201214_181718.avi	120	2	2	105

## Sheet: Figure 3
Sample Name	d (um)	s (um)	Fr/Fa	Fc/Fr	No. Experiments	Impalement (%)	Expulsion (%)	Suffusion (%)
D1	10	33	0.8	18.1	60	0	50	50
D2	10	50	1.1	6.6	40	0	100	0
D3	10	56	1.4	4.8	60	0	100	0
D4	10	70	2.6	2	50	4	96	0
D5	10	100	4	0.7	60	28	72	0
D6	10	120	6.6	0.3	39	54	46	0
S1	42	100	0.7	8	59	0	2	98
S2	32	100	1.1	4.8	72	0	21	79
S3	22	100	2	2.3	81	0	59	41
S4	12	100	3.3	1.1	90	27	66	8
C1	74	32	6.8	6.7	10	0	100	0
C2	280	100	3.8	5.9	10	0	100	0
D1*	10	33	1.5	20.7	10	0	100	0
D6*	10	120	7.9	0.6	10	0	100	0
